# Supplementary material for: CAM-Xenograft Model Provides Preclinical Evidence for the Applicability of [68Ga]Ga-Pentixafor in CRC Imaging
Source: Cancers (Basel). 2022 Nov 11;14(22):5549. doi: 10.3390/cancers14225549 (PMC9688097; doi:10.3390/cancers14225549)
Supplement: Supplementary file 1 [file cancers-14-05549-s001.zip]

Archive with 1 entries (1 files):
- cancers-1964340-supplementary.pdf
